# Supplementary material for: A novel RyR1-selective inhibitor prevents and rescues sudden death in mouse models of malignant hyperthermia and heat stroke
Source: Nat Commun. 2021 Jul 13;12:4293. doi: 10.1038/s41467-021-24644-1 (PMC8277899; doi:10.1038/s41467-021-24644-1)
Supplement: Supplementary file 4 — Source data file [file 41467_2021_24644_MOESM4_ESM.xlsx]

## Sheet: Fig 1d
WT	R2509C
37.6516	42.523
37.0531	43.994
36.875	43.469
36.5984	42.662
36.7641	41.8156
36.675	40.2797
37.3734	42.2719
35.9719	42.2469
	42.325
	42.879
	42.403
	41.5703
	40.0467
	40.1047
	43.8969
	43.8516

## Sheet: Fig 1e
Start	39°C
22.8327	14.166
28.833	15.666
33.833	12
77.833	14.5
83.333	16.833
64.499	11.666
58.833	16.333
74.333	18
30.333	12.166
76.833	20.833
61.333	23
73.167	21
145.167	12.667
76.4	10.067
74	21.333
38.667	23.667

## Sheet: Fig 1g
Male	Female
42.523	42.879
43.994	42.403
43.469	41.5703
42.662	40.0467
41.8156	40.1047
40.2797	43.8969
42.2719	43.8516
42.2469
42.325

## Sheet: Fig 1h
Male	Female
22.8327	76.833
28.833	61.333
33.833	73.167
77.833	145.167
83.333	76.4
64.499	74
58.833	38.667
74.333
30.333

## Sheet: Fig 1i
Male	Female
14.166	20.833
15.666	23
12	21
14.5	12.667
16.833	10.067
11.666	21.333
16.333	23.667
18
12.166

## Sheet: Fig 2c
Halothane	Wt				R2509C							R2509C, Cpd1
0.0001	1	1	1	1	1	1	1	1	1	1	1	1	1	1	1	1
0.001	0.9862	0.9941	0.9739	0.985	1.0015	0.9989	1.0127	1.0041	1.0034	1.0041	1.0035	1.0324	1.0472	0.9774	0.9848	0.9736
0.003	0.9881	0.998	0.9717	0.9858	1.0254	0.999	0.9992	1.0151	1.0114	1.0151	1.012	1.0085	1.0149	0.9846	0.9811	0.9717
0.01	0.998	0.9934	0.9765	0.9874	1.0507	1.0136	1.0316	1.0634	1.0486	1.0634	1.0496	1.0131	1.0119	0.9966	0.9808	0.9633
0.03	1.0021	0.995	1.0054	1.0075	1.1289	1.0545	1.0608	1.1216	1.1047	1.1216	1.1211	0.9989	1.0012	1.0266	1.0111	1.0033
0.1	1.0255	1.028	1.0686	1.0749	1.5566	1.1976	1.2468	1.6499	1.4174	1.6499	1.4223	1.0006	0.9977	1.0575	1.0571	1.0156

## Sheet: Fig 2d
WT, 0	WT, 0.1	WT, 0.3	R2509C, 0	R2509C, 0.1	R2509C, 0.3
1.44	1.287	1.367	1.511	1.563	1.355
1.674	1.393	1.321	1.657	1.56	1.267
1.619	1.465	1.29	1.657	1.564	1.413
1.314	1.798	1.461	1.697	1.236	1.37
1.411	1.296	1.51	1.621	1.532	1.364
1.405	1.37	1.357	1.737	1.49	1.38
1.193	1.322	1.394	1.35	1.463	1.431
1.519	1.299	1.313	1.371	1.64	1.404
1.472	1.466	1.414	1.367	1.372	1.419
1.809	1.509	1.38	1.572	1.497	1.394
1.577	1.357	1.51	1.28	1.401	1.415
1.294	1.391	1.584	1.613	1.36	1.338
1.26	1.319	1.442	1.505	1.274	1.452
1.2	1.424	1.541	1.49	1.416	1.406
1.312	1.379	1.428	1.654	1.372	1.414
1.326	1.515	1.437	1.368	1.37	1.488
1.27	1.583		1.33	1.381	1.503
1.255	1.439		1.464	1.46
1.382	1.532		1.401	1.42
1.332	1.424		1.447	1.438
1.306	1.435		1.412	1.414
1.462			1.54	1.433
1.509			1.454	1.353
1.353			1.752	1.457
1.389			1.721	1.429
1.32			1.71	1.437
1.435			1.63	1.504
1.38			1.202	1.516
1.508			1.368
1.577			1.276
1.442			1.416
1.53			1.372
1.439			1.378
1.457			1.405
			1.473
			1.441
			1.473
			1.412
			1.442
			1.38
			1.475
			1.467
			1.483
			1.546
			1.581

## Sheet: Fig 2f
Isoflurane	WT											R2509C										R2509C, Cpd1
0	1.44	1.674	1.619	1.193	1.519	1.26	0.955	1.312	1.326	1.27	1.255	1.18	1.371	1.367	1.572	1.368	1.33	1.464	1.401	1.447	1.202	1.236	1.532	1.49	1.463	1.64	1.372	1.497	1.401
0.1	1.463	1.682	1.641	1.204	1.531	1.267	0.955	1.344	1.343	1.3	1.274	1.221	1.421	1.411	1.73	1.561	1.811	1.498	1.415	1.472	1.229	1.237	1.533	1.482	1.467	1.643	1.374	1.485	1.496
0.2	1.502	1.741	1.679	1.706	2.048	1.289	0.956	1.41	1.361	1.36	1.336	1.287	1.523	1.491	2.03	3.588	2.326	1.738	1.515	1.67	1.286	1.24	1.549	1.492	1.502	1.673	1.396	1.504	1.444
0.5	1.548	1.783	1.729	2.239	2.348	1.335	0.947	1.459	1.406	1.554	1.649	2.259	3.352	1.711	3.07			5.709	4.675	4.359	1.349	1.266	1.58	1.488	1.503	1.677	1.451	1.62	1.544

## Sheet: Fig 3b
																WT					R2509C					R2509C, Cpd1
															10	0.0184864	0.0328864	0.0298369	0.0575266	0.0348306	0.318033	0.250708	0.15621	0.0918883	0.0926871	0.240323	0.217508	0.189814	0.104273	0.15301
															15	0.0554592	0.0328864	0.0326583	0.0849666	0.0631694	0.486403	0.385704	0.187452	0.177651	0.129762	0.360485	0.336149	0.289716	0.173788	0.242266
															20	0.0739457	0.0657727	0.0584255	0.113405	0.140404	1.10376	0.771408	0.531115	0.306294	0.166837	0.583642	0.593203	0.44956	0.338887	0.471782

## Sheet: Fig 3d
															WT	R2509C	WT, Cpd1	R2509C, Cpd1
															0.229749	0.753664	0.0786913	0.00805223
															0.0209732	0.0384093	0.380515	0.0336654
															0.0167287	0.347307	0.0499987	0.0181019
															0.0499779	0.366595	0.0766522	0.17278
															0.197124	0.645489	0.14132	0.224713

[truncated: 28 more sheets: Fig 3f, Fig 3g, Fig 4b, Fig 4e, Fig 5b, Fig 5d, Fig 5f, Fig 6a, Fig 6b, Fig 6c, Fig 6g, Fig 6h, Fig 7a, Fig 7c, Fig 7d, Fig 7f, Fig 8b, Fig 8d, Fig S1b, Fig S2b …]
